# Supplementary material for: Deciphering “the language of nature”: A transformer-based language model for deleterious mutations in proteins
Source: Innovation (Camb). 2023 Jul 27;4(5):100487. doi: 10.1016/j.xinn.2023.100487 (PMC10448337; doi:10.1016/j.xinn.2023.100487)
Supplement: Table S4. The ROC (Receiver Operator Characteristic) and RPG (Precision- Recall- Gain) score of various methods on the testing dataset — This table is provided as a separate CSV file due to the presence of many columns. [file mmc2.csv]

	MVP_wangpreviousset2 ROC	MVP_wangpreviousset2 PRG	MVP_wangpreviousset1 ROC	MVP_wangpreviousset1 PRG	MVP_wangpreviousset3 Specificity	varibench_PPARG ROC	varibench_PPARG PRG	varibench_TP53 ROC	varibench_TP53 PRG
SIFT_converted_rankscore	0.781	0.64	0.788	0.535	0.697	0.772	0.63	0.855	0.731
SIFT4G_converted_rankscore	0.758	0.593	0.762	0.521	0.656	0.74	0.58	0.899	0.82
Polyphen2_HDIV_rankscore	0.766	0.612	0.776	0.555	0.636	0.757	0.645	0.878	0.778
Polyphen2_HVAR_rankscore	0.783	0.624	0.788	0.584	0.64	0.805	0.835	0.899	0.81
LRT_converted_rankscore	0.713	0.479	0.833	0.64	0.526	0.659	0.342	0.833	0.689
MutationTaster_converted_rankscore	0.725	0.499	0.915	0.833	0.553	0.664	0.329	0.756	0.521
MutationAssessor_rankscore	0.793	0.67	0.812	0.559	0.603	0.843	0.899	0.895	0.805
FATHMM_converted_rankscore	0.907	0.861	0.88	0.761	0.702	0.66	0.797	0.844	0.697
PROVEAN_converted_rankscore	0.78	0.619	0.86	0.728	0.65	0.78	0.833	0.909	0.827
VEST4_rankscore	0.869	0.806	0.928	0.871	0.694	0.866	0.924	0.932	0.878
MetaSVM_rankscore	0.928	0.91	0.934	0.873	0.678	0.702	0.549	0.404	-0.033
MetaLR_rankscore	0.933	0.914	0.926	0.87	0.706	0.717	0.837	0.907	0.834
MetaRNN_rankscore	0.932	0.921	0.913	0.819	0.195	0.863	0.89	0.929	0.866
M-CAP_rankscore	0.927	0.87	0.925	0.838	0.941	0.807	0.859	0.808	0.616
REVEL_rankscore	0.931	0.908	0.961	0.942	0.734	0.84	0.868	0.916	0.846
MutPred_rankscore	0.893	0.736	0.838	0.561	-	0.861	0.877	0.913	0.829
MVP_rankscore	0.944	0.922	0.951	0.91	0.769	0.817	0.808	0.908	0.822
MPC_rankscore	0.755	0.598	0.926	0.831	0.501	0.721	0.852	0.637	0.093
PrimateAI_rankscore	0.754	0.561	0.885	0.761	0.498	0.778	0.899	0.857	0.714
DEOGEN2_rankscore	0.899	0.874	0.946	0.867	0.675	0.813	0.818	0.923	0.873
BayesDel_addAF_rankscore	0.926	0.903	0.942	0.903	0.603	0.834	0.876	0.926	0.869
BayesDel_noAF_rankscore	0.924	0.906	0.954	0.927	0.706	0.834	0.886	0.926	0.871
ClinPred_rankscore	0.872	0.794	0.905	0.797	0.19	0.861	0.878	0.911	0.834
LIST-S2_rankscore	0.753	0.559	0.906	0.802	0.538	0.75	0.793	0.767	0.54
CADD_raw_rankscore	0.765	0.584	0.891	0.773	0.534	0.771	0.587	0.838	0.684
DANN_rankscore	0.731	0.507	0.834	0.617	0.5	0.659	0.756	0.755	0.51
fathmm-MKL_coding_rankscore	0.687	0.409	0.901	0.793	0.48	0.626	0.439	0.81	0.64
fathmm-XF_coding_rankscore	0.794	0.689	0.915	0.812	0.486	0.798	0.841	0.858	0.729
Eigen-raw_coding_rankscore	0.774	0.649	0.873	0.768	0.549	0.83	0.796	0.875	0.754
Eigen-PC-raw_coding_rankscore	0.753	0.6	0.876	0.758	0.561	0.808	0.729	0.857	0.715
GenoCanyon_rankscore	0.666	0.365	0.808	0.591	0.479	0.573	0.008	0.691	0.385
integrated_fitCons_rankscore	0.448	-0.151	0.648	0.356	0.409	0.521	0.017	0.522	0.05
GERP++_RS_rankscore	0.64	0.322	0.84	0.647	0.264	0.578	0.143	0.733	0.488
phyloP100way_vertebrate_rankscore	0.715	0.495	0.875	0.75	0.827	0.729	0.686	0.809	0.649
phyloP30way_mammalian_rankscore	0.619	0.254	0.819	0.587	0.677	0.479	-1.043	0.742	0.443
phastCons100way_vertebrate_rankscore	0.653	0.333	0.789	0.582	0.172	0.561	0.124	0.758	0.535
phastCons30way_mammalian_rankscore	0.61	0.242	0.805	0.562	0.709	0.439	-0.319	0.723	0.432
SiPhy_29way_logOdds_rankscore	0.663	0.367	0.835	0.62	0.54	0.592	-0.001	0.736	0.478
